# Supplementary material for: Metabolism of Neonatal Vitamin A Supplementation: A Systematic Review
Source: Adv Nutr. 2020 Nov 19;12(3):942–58. doi: 10.1093/advances/nmaa137 (PMC8262574; doi:10.1093/advances/nmaa137)
Supplement: nmaa137_Supplemental_Files [file nmaa137_Supplemental_Files.zip]

Archive with 2 entries (2 files):
- Supplementary Figure 1 (data extraction)'.pdf
- Supplementary Figure 2 (PRISMA diagram).pdf
